# Supplementary material for: Development, Validation, and Application of Reverse Transcription Real-Time and Droplet Digital PCR Assays for the Detection of the Potyviruses Watermelon Mosaic Virus and Zucchini Yellow Mosaic Virus in Cucurbits
Source: Plants (Basel). 2023 Jun 19;12(12):2364. doi: 10.3390/plants12122364 (PMC10302964; doi:10.3390/plants12122364)
Supplement: Supplementary file 1 [file plants-12-02364-s001.zip]

Archive with 1 entries (1 files):
- plants-2414204-supplement.pdf
